# Supplementary material for: Molecular profiling of endometrial cancer in Martinique reveals frequent CCNE1 amplification in poor prognosis tumors
Source: Sci Rep. 2025 Nov 19;15:40830. doi: 10.1038/s41598-025-24580-w (PMC12630616; doi:10.1038/s41598-025-24580-w)
Supplement: Supplementary file 1 — Supplementary Material 1 [file 41598_2025_24580_MOESM1_ESM.xlsx]

## Sheet: Feuil1
Table S1. Distribution of FIGO stage according to CCNE1 status.
	CCNE1Dip	CCNE1Amp
FIGO I	23	4
FIGO II	2	0
FIGO III	3	1
FIGO IV	3	9
Unclassified	1	1
Distribution of FIGO stages among CCNE1-amplified (CCNE1Amp, n = 15) and non-amplified tumors (CCNE1Dip, n = 32). Advanced-stage disease (FIGO III–IV) was significantly more frequent in the CCNE1-amplified group (69%) compared with the non-amplified group (18%) (Chi-square test, p = 0.0017; Fisher’s exact test, p = 0.0017).
